# Supplementary material for: Estimation of treatment effects in short‐term depression studies. An evaluation based on the ICH E9(R1) estimands framework
Source: Pharm Stat. 2022 Jun 9;21(5):1037–57. doi: 10.1002/pst.2214 (PMC9543408; doi:10.1002/pst.2214)
Supplement: Supplementary file 1 — Appendix S1 Supporting Information [file PST-21-1037-s001.zip]

Archive with 3 entries (3 files):
- PST_2214_pst-21-0016-File008.pdf
- PST_2214_pst-21-0016-File009.docx
- PST_2214_pst-21-0016-File010.docx
